# Supplementary material for: The Impact of the Implementation of Preventive Measures Due to COVID-19 on Work Design and Early Childhood Professionals’ Well-Being—A Qualitative Study
Source: Int J Environ Res Public Health. 2022 Feb 3;19(3):1739. doi: 10.3390/ijerph19031739 (PMC8834838; doi:10.3390/ijerph19031739)
Supplement: Supplementary file 1 [file ijerph-19-01739-s001.zip]

Archive with 1 entries (1 files):
- ijerph-1489127-supplementary.pdf
